# Supplementary material for: Synthesis, radiolabeling, and evaluation of a (4-quinolinoyl)glycyl-2-cyanopyrrolidine analogue for fibroblast activation protein (FAP) PET imaging
Source: Front Bioeng Biotechnol. 2023 Mar 28;11:1167329. doi: 10.3389/fbioe.2023.1167329 (PMC10086185; doi:10.3389/fbioe.2023.1167329)
Supplement: Supplementary file 2 [file Table1.XLSX]

## Sheet: Sheet1
Blood		16.48	10.65	13.55	12.8	11.34	6.95	8.89	5.45	6.34	6.86	5.27	4.3	3.94	3.4	4.86	2.8	2.7	2.63	2.64	2.26	1.5	1.3	1.98	2.23	1.3	0.97	1.45	1.31	1	1.72	0.45	0.72	1	0.69	0.87
Heart		13.74	10.1	11.91	10.19	9.08	4.98	7.83	4.62	5.71	5.41	3.54	3.75	3.21	3.14	4.03	2.09	2.06	2.16	1.58	1.66	0.93	1.04	1.37	1.21	0.91	0.77	1.05	0.99	0.64	1.19	0.31	0.26	0.56	0.46	0.38
Lung		14.09	10.19	13.05	10.42	9.04	6.07	9.6	5.73	5.99	6.82	4.78	5.12	4.66	3.16	8.04	0.35	3.08	3.42	2.41	2.48	1.61	1.07	1.77	2.1	1.49	1.29	2.42	1.55	1.62	2.49	0.81	0.66	0.35	0.93	0.71
Liver		33.39	24.88	26.49	33.27	22.63	29.6	35.47	20.43	33.26	20.36	16.84	13.65	12.87	13.43	19.91	8.13	16.1	7.76	7.37	5.81	5.46	11.41	6.21	8.22	4.49	11.93	4.2	3.6	2.43	4.77	1.65	1.63	2.27	5.35	1.43
Kidney		31.29	17.1	27.39	17.2	19.97	10.16	20.15	9.15	12.19	11.94	8.33	10.6	7.96	6.49	9.02	5.07	5.73	5.68	5.36	3.53	2.14	2.2	3.92	2.53	2.18	1.57	2.38	2.42	1.14	3.86	0.67	0.48	1.17	0.83	0.97
Spleen		10.63	8.18	10.11	8.21	6.44	4.62	6.37	3.89	3.11	4.81	3.33	3.39	2.57	2.17	3.31	1.78	1.69	1.14	1.39	1.3	0.83	0.77	2.42	1.12	0.7	0.71	0.82	0.93	0.74	1.06	0.33	0.21	0.6	0.41	0.33
Stomach		9.1	7.23	7.83	8.35	6.57	8.17	8.27	5.04	5.64	7.79	5.53	3.21	6.52	5.47	6.78	5.09	2.32	3.6	2.13	1.78	2.09	0.84	2.62	1.02	1.39	1.68	1.31	0.91	2.43	1.81	0.78	2.1	1.68	1	2.65
Intestine		10.34	11.05	10.3	22.06	16.22	17.59	22.86	23.43	9.46	27.17	31.76	22.3	32.3	24.86	56.33	31	24.55	17.85	13.74	9.5	6.25	12.96	10.39	11.77	4.91	6.06	1.76	4.52	2.19	9.23	7.72	2.48	5.26	2.09	6.66
Muscle		9.53	9.74	6.72	7.41	6.72	4.86	7.11	5.72	4.29	4.6	4.55	3.82	3.24	3.52	4.5	0.87	4.41	3.08	2.83	1.82	1.19	1.17	1.66	1.54	1.27	1.3	1.88	1.73	0.66	1.97	0.77	0.34	0.85	1.02	0.84
Bone		2.28	1.05	1.48	2.56	1.95	1.51	1.18	1.02	2.45	1.78	1.78	1.95	2.65	1.84	0.77	1.53	1.81	2.06	2.48	1.69	1.59	1.24	1.9	1.32	2.4	1.02	2.96	1.1	2.24	0.91	1.38	0.77	1.7	1.38	1.43
Brain		1.31	0.52	0.72	0.92	0.54	1.03	0.62	0.41	0.31	0.66	0.52	0.29	0.33	0.22	0.37	0.27	0.19	0.2	0.14	0.19	0.09	0.14	0.12	0.16	0.07	0.05	0.11	0.08	0.06	0.09	0.02	0.02	0.06	0.05	0.04
		12.964	2.0359				6.898	1.12963				4.354	0.66023				2.606	0.183259				1.662	0.37738				1.29	0.281922				0.746	0.185105
		11.004	1.64244				5.71	1.12298				3.534	0.332542				1.91	0.240333				1.092	0.175089				0.928	0.197626				0.394	0.106883
		11.358	1.89441				6.842	1.42587				5.152	1.59312				2.348	1.06755				1.608	0.338136				1.874	0.487467				0.692	0.19436
		28.132	4.4179				27.824	6.34899				15.34	2.67357				9.034	3.62027				7.158	2.45387				5.386	3.36267				2.466	1.46928
		22.59	5.74085				12.718	3.88311				8.48	1.34454				5.074	0.807876				2.594	0.677513				2.274	0.93054				0.824	0.237958
		8.714	1.50533				4.56	1.08569				2.954	0.494028				1.46	0.240083				1.168	0.642103				0.852	0.128903				0.376	0.128934
		7.816	0.875205				6.982	1.36349				5.502	1.25894				2.984	1.21939				1.592	0.669071				1.628	0.509054				1.642	0.690287
		13.994	4.59739				20.102	6.13516				33.51	12.048				19.328	7.66165				9.256	3.13846				4.752	2.73251				4.842	2.23228
		8.024	1.34093				5.316	1.01537				3.926	0.522594				2.602	1.19672				1.366	0.197646				1.508	0.482386				0.764	0.227385
		1.864	0.543124				1.588	0.504991				1.798	0.601312				1.914	0.331699				1.69	0.423698				1.646	0.813771				1.332	0.305116
		0.802	0.292192				0.606	0.248564				0.346	0.10012				0.198	0.0416653				0.116	0.032619				0.078	0.0213542				0.038	0.016
Tissue
Tissue
Blood		16.48	10.65	13.55	12.8	11.34	6.95	8.89	5.45	6.34	6.86	5.27	4.3	3.94	3.4	4.86	2.8	2.7	2.63	2.64	2.26	1.5	1.3	1.98	2.23	1.3	0.97	1.45	1.31	1	1.72	0.45	0.72	1	0.69	0.87
Heart		13.74	10.1	11.91	10.19	9.08	4.98	7.83	4.62	5.71	5.41	3.54	3.75	3.21	3.14	4.03	2.09	2.06	2.16	1.58	1.66	0.93	1.04	1.37	1.21	0.91	0.77	1.05	0.99	0.64	1.19	0.31	0.26	0.56	0.46	0.38
Lung		14.09	10.19	13.05	10.42	9.04	6.07	9.6	5.73	5.99	6.82	4.78	5.12	4.66	3.16	8.04	0.35	3.08	3.42	2.41	2.48	1.61	1.07	1.77	2.1	1.49	1.29	2.42	1.55	1.62	2.49	0.81	0.66	0.35	0.93	0.71
Liver		33.39	24.88	26.49	33.27	22.63	29.6	35.47	20.43	33.26	20.36	16.84	13.65	12.87	13.43	19.91	8.13	16.1	7.76	7.37	5.81	5.46	11.41	6.21	8.22	4.49	11.93	4.2	3.6	2.43	4.77	1.65	1.63	2.27	5.35	1.43
Kidney		31.29	17.1	27.39	17.2	19.97	10.16	20.15	9.15	12.19	11.94	8.33	10.6	7.96	6.49	9.02	5.07	5.73	5.68	5.36	3.53	2.14	2.2	3.92	2.53	2.18	1.57	2.38	2.42	1.14	3.86	0.67	0.48	1.17	0.83	0.97
Spleen		10.63	8.18	10.11	8.21	6.44	4.62	6.37	3.89	3.11	4.81	3.33	3.39	2.57	2.17	3.31	1.78	1.69	1.14	1.39	1.3	0.83	0.77	2.42	1.12	0.7	0.71	0.82	0.93	0.74	1.06	0.33	0.21	0.6	0.41	0.33
Stomach		9.1	7.23	7.83	8.35	6.57	8.17	8.27	5.04	5.64	7.79	5.53	3.21	6.52	5.47	6.78	5.09	2.32	3.6	2.13	1.78	2.09	0.84	2.62	1.02	1.39	1.68	1.31	0.91	2.43	1.81	0.78	2.1	1.68	1	2.65
Intestine		10.34	11.05	10.3	22.06	16.22	17.59	22.86	23.43	9.46	27.17	31.76	22.3	32.3	24.86	56.33	31	24.55	17.85	13.74	9.5	6.25	12.96	10.39	11.77	4.91	6.06	1.76	4.52	2.19	9.23	7.72	2.48	5.26	2.09	6.66
Muscle		9.53	9.74	6.72	7.41	6.72	4.86	7.11	5.72	4.29	4.6	4.55	3.82	3.24	3.52	4.5	0.87	4.41	3.08	2.83	1.82	1.19	1.17	1.66	1.54	1.27	1.3	1.88	1.73	0.66	1.97	0.77	0.34	0.85	1.02	0.84
Bone		2.28	1.05	1.48	2.56	1.95	1.51	1.18	1.02	2.45	1.78	1.78	1.95	2.65	1.84	0.77	1.53	1.81	2.06	2.48	1.69	1.59	1.24	1.9	1.32	2.4	1.02	2.96	1.1	2.24	0.91	1.38	0.77	1.7	1.38	1.43
Brain		1.31	0.52	0.72	0.92	0.54	1.03	0.62	0.41	0.31	0.66	0.52	0.29	0.33	0.22	0.37	0.27	0.19	0.2	0.14	0.19	0.09	0.14	0.12	0.16	0.07	0.05	0.11	0.08	0.06	0.09	0.02	0.02	0.06	0.05	0.04

## Sheet: Sheet3
Tissue	Postinjection time (min)
	5		15		30		60		90		120		240
Blood	12.964	2.0359	6.898	1.12963	4.354	0.66023	2.606	0.183259	1.662	0.37738	1.29	0.281922	0.746	0.185105
Heart	11.004	1.64244	5.71	1.12298	3.534	0.332542	1.91	0.240333	1.092	0.175089	0.928	0.197626	0.394	0.106883
Lung	11.358	1.89441	6.842	1.42587	5.152	1.59312	2.348	1.06755	1.608	0.338136	1.874	0.487467	0.692	0.19436
Liver	28.132	4.4179	27.824	6.34899	15.34	2.67357	9.034	3.62027	7.158	2.45387	5.386	3.36267	2.466	1.46928
Kidney	22.59	5.74085	12.718	3.88311	8.48	1.34454	5.074	0.807876	2.594	0.677513	2.274	0.93054	0.824	0.237958
Spleen	8.714	1.50533	4.56	1.08569	2.954	0.494028	1.46	0.240083	1.168	0.642103	0.852	0.128903	0.376	0.128934
Stomach	7.816	0.875205	6.982	1.36349	5.502	1.25894	2.984	1.21939	1.592	0.669071	1.628	0.509054	1.642	0.690287
Intestine	13.994	4.59739	20.102	6.13516	33.51	12.048	19.328	7.66165	9.256	3.13846	4.752	2.73251	4.842	2.23228
Muscle	8.024	1.34093	5.316	1.01537	3.926	0.522594	2.602	1.19672	1.366	0.197646	1.508	0.482386	0.764	0.227385
Bone	1.864	0.543124	1.588	0.504991	1.798	0.601312	1.914	0.331699	1.69	0.423698	1.646	0.813771	1.332	0.305116
Brain	0.802	0.292192	0.606	0.248564	0.346	0.10012	0.198	0.0416653	0.116	0.032619	0.078	0.0213542	0.038	0.016

## Sheet: Sheet4
Tissue	Post-injection time (min)
	5	15	30	60	120	240
Blood	12.96 ± 2.03	6.90 ± 1.13	4.35 ± 0.66	2.61 ± 0.18	1.29 ± 0.28	0.75 ± 0.19
Heart	11.00 ± 1.64	5.71 ± 1.12	3.53 ± 0.33	1.91 ± 0.24	0.93 ± 0.20	0.39 ± 0.11
Lung	11.36 ± 1.89	6.84 ± 1.43	5.15 ± 1.59	2.35 ± 1.07	1.87 ± 0.49	0.69 ± 0.19
Liver	28.13 ± 4.42	27.82 ± 6.35	15.34 ± 2.67	9.03 ± 3.62	5.39 ± 3.36	2.47 ± 1.47
Kidney	22.59 ± 5.74	12.72 ± 3.88	8.48 ± 1.34	5.07 ± 0.81	2.27 ± 0.93	0.82 ± 0.23
Spleen	8.71 ± 1.50	4.56 ± 1.09	2.95 ± 0.49	1.46 ± 0.24	0.85 ± 0.13	0.38 ± 0.13
Stomach	7.82 ± 0.86	6.98 ± 1.36	5.50 ± 1.26	2.98 ± 1.22	1.63 ± 0.51	1.64 ± 0.69
Intestine	13.99 ± 4.60	20.10 ± 6.14	33.51 ± 12.05	19.33 ± 7.66	4.75 ± 2.73	4.84 ± 2.23
Muscle	8.02 ± 1.34	5.32 ± 1.02	3.92 ± 0.55	2.60 ± 1.20	1.51 ± 0.48	0.76 ± 0.23
Bone	1.86 ± 0.54	1.59 ± 0.51	1.80 ± 0.60	1.91 ± 0.33	1.65 ± 0.81	1.33 ± 0.30
Brain	0.80 ± 0.29	0.61 ± 0.25	0.35 ± 0.10	0.20 ± 0.04	0.08 ± 0.02	0.04 ± 0.02

## Sheet: Sheet2
		12.964	2.0359				6.898	1.12963				4.354	0.66023				2.606	0.183259				1.662	0.37738				1.29	0.281922				0.746	0.185105
		11.004	1.64244				5.71	1.12298				3.534	0.332542				1.91	0.240333				1.092	0.175089				0.928	0.197626				0.394	0.106883
		11.358	1.89441				6.842	1.42587				5.152	1.59312				2.348	1.06755				1.608	0.338136				1.874	0.487467				0.692	0.19436
		28.132	4.4179				27.824	6.34899				15.34	2.67357				9.034	3.62027				7.158	2.45387				5.386	3.36267				2.466	1.46928
		22.59	5.74085				12.718	3.88311				8.48	1.34454				5.074	0.807876				2.594	0.677513				2.274	0.93054				0.824	0.237958
		8.714	1.50533				4.56	1.08569				2.954	0.494028				1.46	0.240083				1.168	0.642103				0.852	0.128903				0.376	0.128934
		7.816	0.875205				6.982	1.36349				5.502	1.25894				2.984	1.21939				1.592	0.669071				1.628	0.509054				1.642	0.690287
		13.994	4.59739				20.102	6.13516				33.51	12.048				19.328	7.66165				9.256	3.13846				4.752	2.73251				4.842	2.23228
		8.024	1.34093				5.316	1.01537				3.926	0.522594				2.602	1.19672				1.366	0.197646				1.508	0.482386				0.764	0.227385
		1.864	0.543124				1.588	0.504991				1.798	0.601312				1.914	0.331699				1.69	0.423698				1.646	0.813771				1.332	0.305116
		0.802	0.292192				0.606	0.248564				0.346	0.10012				0.198	0.0416653				0.116	0.032619				0.078	0.0213542				0.038	0.016
Tissue
Tissue
Blood		16.48	10.65	13.55	12.8	11.34	6.95	8.89	5.45	6.34	6.86	5.27	4.3	3.94	3.4	4.86	2.8	2.7	2.63	2.64	2.26	1.5	1.3	1.98	2.23	1.3	0.97	1.45	1.31	1	1.72	0.45	0.72	1	0.69	0.87
Heart		13.74	10.1	11.91	10.19	9.08	4.98	7.83	4.62	5.71	5.41	3.54	3.75	3.21	3.14	4.03	2.09	2.06	2.16	1.58	1.66	0.93	1.04	1.37	1.21	0.91	0.77	1.05	0.99	0.64	1.19	0.31	0.26	0.56	0.46	0.38
Lung		14.09	10.19	13.05	10.42	9.04	6.07	9.6	5.73	5.99	6.82	4.78	5.12	4.66	3.16	8.04	0.35	3.08	3.42	2.41	2.48	1.61	1.07	1.77	2.1	1.49	1.29	2.42	1.55	1.62	2.49	0.81	0.66	0.35	0.93	0.71
Liver		33.39	24.88	26.49	33.27	22.63	29.6	35.47	20.43	33.26	20.36	16.84	13.65	12.87	13.43	19.91	8.13	16.1	7.76	7.37	5.81	5.46	11.41	6.21	8.22	4.49	11.93	4.2	3.6	2.43	4.77	1.65	1.63	2.27	5.35	1.43
Kidney		31.29	17.1	27.39	17.2	19.97	10.16	20.15	9.15	12.19	11.94	8.33	10.6	7.96	6.49	9.02	5.07	5.73	5.68	5.36	3.53	2.14	2.2	3.92	2.53	2.18	1.57	2.38	2.42	1.14	3.86	0.67	0.48	1.17	0.83	0.97
Spleen		10.63	8.18	10.11	8.21	6.44	4.62	6.37	3.89	3.11	4.81	3.33	3.39	2.57	2.17	3.31	1.78	1.69	1.14	1.39	1.3	0.83	0.77	2.42	1.12	0.7	0.71	0.82	0.93	0.74	1.06	0.33	0.21	0.6	0.41	0.33
Stomach		9.1	7.23	7.83	8.35	6.57	8.17	8.27	5.04	5.64	7.79	5.53	3.21	6.52	5.47	6.78	5.09	2.32	3.6	2.13	1.78	2.09	0.84	2.62	1.02	1.39	1.68	1.31	0.91	2.43	1.81	0.78	2.1	1.68	1	2.65
Intestine		10.34	11.05	10.3	22.06	16.22	17.59	22.86	23.43	9.46	27.17	31.76	22.3	32.3	24.86	56.33	31	24.55	17.85	13.74	9.5	6.25	12.96	10.39	11.77	4.91	6.06	1.76	4.52	2.19	9.23	7.72	2.48	5.26	2.09	6.66
Muscle		9.53	9.74	6.72	7.41	6.72	4.86	7.11	5.72	4.29	4.6	4.55	3.82	3.24	3.52	4.5	0.87	4.41	3.08	2.83	1.82	1.19	1.17	1.66	1.54	1.27	1.3	1.88	1.73	0.66	1.97	0.77	0.34	0.85	1.02	0.84
Bone		2.28	1.05	1.48	2.56	1.95	1.51	1.18	1.02	2.45	1.78	1.78	1.95	2.65	1.84	0.77	1.53	1.81	2.06	2.48	1.69	1.59	1.24	1.9	1.32	2.4	1.02	2.96	1.1	2.24	0.91	1.38	0.77	1.7	1.38	1.43
Brain		1.31	0.52	0.72	0.92	0.54	1.03	0.62	0.41	0.31	0.66	0.52	0.29	0.33	0.22	0.37	0.27	0.19	0.2	0.14	0.19	0.09	0.14	0.12	0.16	0.07	0.05	0.11	0.08	0.06	0.09	0.02	0.02	0.06	0.05	0.04
			f
